# Supplementary material for: Metabolism-Based Herbicide Resistance to Mesosulfuron-methyl and Identification of Candidate Genes in Bromus japonicus
Source: Plants (Basel). 2024 Jun 25;13(13):1751. doi: 10.3390/plants13131751 (PMC11244151; doi:10.3390/plants13131751)
Supplement: Supplementary file 1 [file plants-13-01751-s001.zip]

Archive with 1 entries (1 files):
- plants-3058582-supplementary.pdf
